# Supplementary material for: Recovery of Spinal Walking in Paraplegic Dogs Using Physiotherapy and Supportive Devices to Maintain the Standing Position
Source: Animals (Basel). 2023 Apr 19;13(8):1398. doi: 10.3390/ani13081398 (PMC10135265; doi:10.3390/ani13081398)
Supplement: Supplementary file 1 [file animals-13-01398-s001.zip]

Archive with 6 entries (6 files):
- VIDEO S2 Spinal walking after 153 physiotherapy sessions.mp4
- Figure S1.pdf
- Table S1.pdf
- Table S2.pdf
- Text S1. Additional explanations about electrostimulation therapy.pdf
- video S1. Active exercises using a trolley.mp4
